# Supplementary material for: A Validated Method for the Simultaneous Measurement of Tryptophan, Kynurenine, Phenylalanine, and Tyrosine by High-Performance Liquid Chromatography–Ultraviolet/Fluorescence Detection in Human Plasma and Serum
Source: ACS Omega. 2026 Jan 16;11(4):5201–10. doi: 10.1021/acsomega.5c07457 (PMC12878734; doi:10.1021/acsomega.5c07457)
Supplement: Supplementary file 2 [file ao5c07457_si_002.xlsx]

## Sheet: Calib. CDS
Data for linear calibration of the analytes in charcoal depleted serum
Day 1			Day 2			Day 3			Day 4			Day 5			Day 6			Day 7			Day 8
Kyn
Concentration (µM)	Peak Area		Concentration (µM)	Peak Area		Concentration (µM)	Peak Area		Concentration (µM)	Peak Area		Concentration (µM)	Peak Area		Concentration (µM)	Peak Area		Concentration (µM)	Peak Area		Concentration (µM)	Peak Area
20	1.10281		20	1.20391		20	1.10053		20	1.3237		20	1.1912		20	1.18777		20	1.13289		20	1.23612
10	0.541777		10	0.587656		10	0.525954		10	0.617457		10	0.577026		10	0.550087		10	0.517744		10	0.557102
5	0.277532		5	0.294632		5	0.238439		5	0.30487		5	0.274841		5	0.284536		5	0.253448		5	0.269591
2.5	0.130651		2.5	0.144235		2.5	0.120452		2.5	0.143908		2.5	0.131171		2.5	0.131387		2.5	0.123252		2.5	0.134634
1.25	0.0663423		1.25	0.0726025		1.25	0.0459006		1.25	0.0691444		1.25	0.0572055		1.25	0.0747069		1.25	0.0552118		1.25	0.05197
0.625	0.0313801		0.625	0.0310994		0.625	0.0234515		0.625	0.0376673		0.625	0.0343863		0.625	0.0333122		0.625	0.019914		0.625	0.026596
0.3125	0.0168849		0.3125	0.024007		0.3125	0.0127477		0.3125	0.0209007		0.3125	0.0183372		0.3125	0.0151095		0.3125	0.0091925
Trp
Concentration (µM)	Peak Area		Concentration (µM)	Peak Area		Concentration (µM)	Peak Area		Concentration (µM)	Peak Area		Concentration (µM)	Peak Area		Concentration (µM)	Peak Area		Concentration (µM)	Peak Area		Concentration (µM)	Peak Area
200	20.6464		200	22.2502		200	20.9521		200	23.6343		200	21.4502		200	22.355		200	21.5517		200	21.7021
100	9.76189		100	10.2557		100	9.99356		100	10.7176		100	9.80899		100	10.1264		100	9.47822		100	9.77853
50	4.96769		50	5.05832		50	4.71318		50	5.24709		50	4.70155		50	5.0225		50	4.69333		50	4.72374
25	2.39155		25	2.51971		25	2.41303		25	2.52609		25	2.29868		25	2.43402		25	2.38719		25	2.36985
12.5	1.16213		12.5	1.27229		12.5	1.1325		12.5	1.2527		12.5	1.11527		12.5	1.27463		12.5	1.12947		12.5	1.16147
6.25	0.604965		6.25	0.648584		6.25	0.565391		6.25	0.646242		6.25	0.579834		6.25	0.620817		6.25	0.572221		6.25	0.601069
Phe
Concentration (µM)	Peak Area		Concentration (µM)	Peak Area		Concentration (µM)	Peak Area		Concentration (µM)	Peak Area		Concentration (µM)	Peak Area		Concentration (µM)	Peak Area		Concentration (µM)	Peak Area		Concentration (µM)	Peak Area
200	0.066482		200	0.0696181		200	0.0645657		200	0.0749933		200	0.0682238		200	0.0697053		200	0.0678685		200	0.067672
100	0.0334855		100	0.034244		100	0.0325938		100	0.0358889		100	0.0331765		100	0.0333605		100	0.0321689		100	0.032304
50	0.0176284		50	0.0175886		50	0.0157511		50	0.0180024		50	0.0167491		50	0.0169145		50	0.0163245		50	0.016123
25	0.00860411		25	0.00886291		25	0.00819285		25	0.00886162		25	0.00841097		25	0.00843909		25	0.00846803		25	0.008219
12.5	0.00426952		12.5	0.00449258		12.5	0.00378612		12.5	0.00443849		12.5	0.00406817		12.5	0.00430784		12.5	0.00389998		12.5	0.004107
6.25	0.00211204		6.25	0.00233078		6.25	0.00195221		6.25	0.00239622		6.25	0.00205795		6.25	0.00207117		6.25	0.00197456		6.25	0.002027
Tyr
Concentration (µM)	Peak Area		Concentration (µM)	Peak Area		Concentration (µM)	Peak Area		Concentration (µM)	Peak Area		Concentration (µM)	Peak Area		Concentration (µM)	Peak Area		Concentration (µM)	Peak Area		Concentration (µM)	Peak Area
200	0.836191		200	0.888681		200	0.858854		200	0.927467		200	0.811382		200	0.829325		200	0.85504		200	0.841013
100	0.424837		100	0.442818		100	0.437406		100	0.448895		100	0.40421		100	0.403377		100	0.403259		100	0.407009
50	0.223015		50	0.226892		50	0.212741		50	0.227623		50	0.197243		50	0.206207		50	0.20495		50	0.201335
25	0.108453		25	0.112985		25	0.109749		25	0.111286		25	0.096112		25	0.100384		25	0.104539		25	0.101107
12.5	0.0526448		12.5	0.0566619		12.5	0.0508971		12.5	0.0550911		12.5	0.0458297		12.5	0.0519227		12.5	0.0489419		12.5	0.047587
6.25	0.026636		6.25	0.0282819		6.25	0.0259692		6.25	0.0276602		6.25	0.0227425		6.25	0.0242765		6.25	0.0241212		6.25	0.023069
3.125	0.0129368		3.125	0.0144095		3.125	0.0123507		3.125	0.013629		3.125	0.0109461		3.125	0.0125146		3.125	0.011499		3.125	0.012148
1.562	0.0064647		1.562	0.00709062		1.562	0.00607358		1.562	0.00702756		1.562	0.00544531		1.562	0.00656766		1.562	0.00600276		1.562	0.006514

## Sheet: Calib. CDP
Data for linear calibration of the analytes in charcoal depleted plasma
Day 1			Day 2			Day 3			Day 4			Day 5			Day 6			Day 7			Day 8
Kyn
Concentration (µM)	Peak Area		Concentration (µM)	Peak Area		Concentration (µM)	Peak Area		Concentration (µM)	Peak Area		Concentration (µM)	Peak Area		Concentration (µM)	Peak Area		Concentration (µM)	Peak Area		Concentration (µM)	Peak Area
20	1.14769		20	1.27678		20	1.09077		20	1.31719		20	1.21006		20	1.16012		20	1.10013		20	1.14872
10	0.553402		10	0.584794		10	0.502337		10	0.635483		10	0.61694		10	0.513833		10	0.531703		10	0.587037
5	0.261328		5	0.283001		5	0.229503		5	0.311378		5	0.295781		5	0.253334		5	0.254481		5	0.254231
2.5	0.123149		2.5	0.133818		2.5	0.103515		2.5	0.149011		2.5	0.130972		2.5	0.120887		2.5	0.11074		2.5	0.120025
1.25	0.0571885		1.25	0.0626323		1.25	0.0461026		1.25	0.068041		1.25	0.0713215		1.25	0.0569682		1.25	0.0455701		1.25	0.056299
0.625	0.0264558		0.625	0.0241779		0.625	0.0280564		0.625	0.0336444		0.625	0.0374116		0.625	0.0274284		0.625	0.0247454		0.625	0.035199
Trp
Concentration (µM)	Peak Area		Concentration (µM)	Peak Area		Concentration (µM)	Peak Area		Concentration (µM)	Peak Area		Concentration (µM)	Peak Area		Concentration (µM)	Peak Area		Concentration (µM)	Peak Area		Concentration (µM)	Peak Area
200	21.1359		200	22.957		200	20.6752		200	23.6164		200	22.0201		200	22.1774		200	21.3096		200	20.5326
100	9.9439		100	10.324		100	9.52441		100	11.1924		100	10.8906		100	9.66798		100	10.5297		100	10.2582
50	4.77785		50	4.98103		50	4.53274		50	5.512		50	5.15021		50	4.69961		50	5.17975		50	4.60144
25	2.31201		25	2.36336		25	2.23099		25	2.65195		25	2.43464		25	2.30565		25	2.38976		25	2.22229
12.5	1.10577		12.5	1.22239		12.5	1.09628		12.5	1.2954		12.5	1.21252		12.5	1.13309		12.5	1.1746		12.5	1.11155
6.25	0.567325		6.25	0.606396		6.25	0.538638		6.25	0.643057		6.25	0.591354		6.25	0.544739		6.25	0.597369		6.25	0.5436
3.125	0.303189		3.125	0.311313		3.125	0.258774		3.125	0.356491		3.125	0.288427		3.125	0.256791		3.125	0.296924		3.125	0.270771
1.562	0.16089		1.562	0.150458		1.562	0.132493		1.562	0.190053		1.562	0.149763		1.562	0.130042		1.562	0.14986		1.562	0.138713
0.78125	0.0911218		0.78125	0.0932949		0.78125	0.000281386		0.78125	0.0855435		0.78125	0.0841665		0.78125	0.0644354		0.78125	0.0790364		0.78125	0.078273
Phe
Concentration (µM)	Peak Area		Concentration (µM)	Peak Area		Concentration (µM)	Peak Area		Concentration (µM)	Peak Area		Concentration (µM)	Peak Area		Concentration (µM)	Peak Area		Concentration (µM)	Peak Area		Concentration (µM)	Peak Area
200	0.0682567		200	0.0721164		200	0.0636663		200	0.0747088		200	0.0700382		200	0.0690645		200	0.0688609		200	0.060479
100	0.0340491		100	0.0340354		100	0.0306783		100	0.0371384		100	0.0364861		100	0.0316874		100	0.0354948		100	0.033564
50	0.0168373		50	0.0168919		50	0.0150397		50	0.0188987		50	0.0180621		50	0.0158304		50	0.0179085		50	0.015442
25	0.00839337		25	0.00804371		25	0.0076861		25	0.00922809		25	0.00873203		25	0.00790836		25	0.0082649		25	0.007632
12.5	0.00414694		12.5	0.0043166		12.5	0.0038032		12.5	0.00441634			0.0045259		12.5	0.00395955		12.5	0.00416374		12.5	0.003864
6.25	0.0022862		6.25	0.00219186		6.25	0.00200001		6.25	0.00227189		6.25	0.00219483		6.25	0.00194755		6.25	0.00229753		6.25	0.001918
3.125	0.00100519		3.125	0.00113374		3.125	0.000909216		3.125	0.00122365		3.125	0.00112177		3.125	0.000912422		3.125	0.00111601		3.125	0.000985
1.562	0.000546526		1.562	0.000508652		1.562	0.000536702		1.562	0.000612909		1.562	0.000576781		1.562	0.000435579		1.562	0.000522588		1.562	0.000493
Tyr
Concentration (µM)	Peak Area		Concentration (µM)	Peak Area		Concentration (µM)	Peak Area		Concentration (µM)	Peak Area		Concentration (µM)	Peak Area		Concentration (µM)	Peak Area		Concentration (µM)	Peak Area		Concentration (µM)	Peak Area
200	0.863053		200	0.930071		200	0.845539		200	0.935115		200	0.837206		200	0.8224		200	0.847616		200	0.80422
100	0.431844		100	0.442975		100	0.413342		100	0.468298		100	0.436571		100	0.381386		100	0.444595		100	0.425219
50	0.214585		50	0.220074		50	0.203441		50	0.238798		50	0.212386		50	0.190534		50	0.226143		50	0.197023
25	0.105307		25	0.106081		25	0.101569		25	0.117356		25	0.101467		25	0.0946197		25	0.105955		25	0.096251
12.5	0.0522473		12.5	0.0559536		12.5	0.0501881		12.5	0.0576582		12.5	0.0506118		12.5	0.0473683		12.5	0.052372		12.5	0.0483
6.25	0.0262111		6.25	0.0276983		6.25	0.0248293		6.25	0.0287971		6.25	0.0246582		6.25	0.0230626		6.25	0.0268763		6.25	0.023401
3.125	0.0130695		3.125	0.0137004		3.125	0.0121703		3.125	0.014715		3.125	0.0120221		3.125	0.0108574		3.125	0.0132559		3.125	0.01142
1.562	0.0067987		1.562	0.00627828		1.562	0.00626152		1.562	0.00726567		1.562	0.00612445		1.562	0.00541886		1.562	0.00647924		1.562	0.005707
0.78125	0.00361009		0.78125	0.00356531		0.78125	0.00325903		0.78125	0.00382405		0.78125	0.00346718		0.78125	0.00269829		0.78125	0.00322145		0.78125	0.003115

## Sheet: Calib Alb.
Data for linear calibration of the analytes in albumin
Day 1			Day 2			Day 3			Day 4			Day 5			Day 6			Day 7			Day 8
Kyn
Concentration (µM)	Peak Area		Concentration (µM)	Peak Area		Concentration (µM)	Peak Area		Concentration (µM)	Peak Area		Concentration (µM)	Peak Area		Concentration (µM)	Peak Area		Concentration (µM)	Peak Area		Concentration (µM)	Peak Area
0.3125	0.0254052		0.3125	0.024136		0.3125	0.0256742		0.3125	0.0252448		0.3125	0.0260088		0.3125	0.0229317		0.3125	0.0229868		0.3125	0.021693
0.625	0.0414269		0.625	0.0420429		0.625	0.0456683		0.625	0.0476096		0.625	0.0421698		0.625	0.0411833		0.625	0.0465		0.625	0.0421721
1.25	0.083948		1.25	0.0832075		1.25	0.0831764		1.25	0.0844353		1.25	0.0922889		1.25	0.0757288		1.25	0.0867602		1.25	0.0816093
2.5	0.162409		2.5	0.159105		2.5	0.167348		2.5	0.16519		2.5	0.176888		2.5	0.159582		2.5	0.170437		2.5	0.163459
5	0.317697		5	0.330925		5	0.328819		5	0.323414		5	0.343507		5	0.310106		5	0.332401		5	0.317113
10	0.641261		10	0.675863		10	0.652961		10	0.658167		10	0.683117		10	0.625635		10	0.652795		10	0.639893
20	1.23107		20	1.30473		20	1.27773		20	1.31131		20	1.35903		20	1.22698		20	1.27909		20	1.2688
Trp
Concentration (µM)	Peak Area		Concentration (µM)	Peak Area		Concentration (µM)	Peak Area		Concentration (µM)	Peak Area		Concentration (µM)	Peak Area		Concentration (µM)	Peak Area		Concentration (µM)	Peak Area		Concentration (µM)	Peak Area
0.078125	0.0156038		0.078125	0.106932		0.078125	0.0282917		0.078125	0.0102868		0.078125	0.0281624		0.078125	0.00682018		0.078125	0.0786325		0.078125	0.0109249
0.78125	0.128762		0.78125	0.1237		0.78125	0.105487		0.78125	0.106686		0.78125	0.105994		0.78125	0.0911714		0.78125	0.107321		0.78125	0.0947838
1.5625	0.243785		1.5625	0.2223		1.5625	0.200278		1.5625	0.199891		1.5625	0.211146		1.5625	0.17846		1.5625	0.194471		1.5625	0.183801
3.125	0.45951		3.125	0.428459		3.125	0.408543		3.125	0.4062		3.125	0.406512		3.125	0.358937		3.125	0.369956		3.125	0.364655
6.25	0.840688		6.25	0.817852		6.25	0.810926		6.25	0.792358		6.25	0.812083		6.25	0.700702		6.25	0.71005		6.25	0.733695
12.5	1.68292		12.5	1.59285		12.5	1.59912		12.5	1.6067		12.5	1.59271		12.5	1.36708		12.5	1.40473		12.5	1.43303
25	3.32755		25	3.17258		25	3.21056		25	3.12721		25	3.16771		25	2.73449		25	2.75182		25	2.86214
50	6.50898		50	6.49313		50	6.31357		50	6.05945		50	6.16447		50	5.52844		50	5.34516		50	5.49829
100	13.1571		100	13.2559		100	12.5657		100	12.2794		100	12.2402		100	11.0625		100	10.6739		100	11.0779
200	25.099		200	25.3219		200	24.6838		200	24.2398		200	24.2097		200	21.6294		200	20.9471		200	21.9099
Phe
Concentration (µM)	Peak Area		Concentration (µM)	Peak Area		Concentration (µM)	Peak Area		Concentration (µM)	Peak Area		Concentration (µM)	Peak Area		Concentration (µM)	Peak Area		Concentration (µM)	Peak Area		Concentration (µM)	Peak Area
1.5625	0.000682682		1.5625	0.000689529		1.5625	0.000641369		1.5625	0.000657681		1.5625	0.000661626		1.5625	0.000633535		1.5625	0.000500436		1.5625	0.000746084
3.125	0.00141852		3.125	0.00135429		3.125	0.00135793		3.125	0.0013297		3.125	0.00131297		3.125	0.00115172		3.125	0.00117088		3.125	0.0012696
6.25	0.0026847		6.25	0.00278615		6.25	0.00270565		6.25	0.00267904		6.25	0.00266658		6.25	0.00229161		6.25	0.00221883		6.25	0.00247499
12.5	0.00517528		12.5	0.00516582		12.5	0.00517827		12.5	0.00527871		12.5	0.00512961		12.5	0.00440098		12.5	0.00419728		12.5	0.00496933
25	0.0103099		25	0.0102587		25	0.0105017		25	0.0103309		25	0.0104874		25	0.00845578		25	0.00842094		25	0.00968009
50	0.0202894		50	0.0209356		50	0.0205874		50	0.0200129		50	0.0199987		50	0.0170132		50	0.01623		50	0.0183589
100	0.0408542		100	0.0425766		100	0.0404158		100	0.0402224		100	0.039492		100	0.0339044		100	0.0322883		100	0.0367745
200	0.0796178		200	0.0814071		200	0.0786412		200	0.0785072		200	0.0777356		200	0.0658519		200	0.0629423		200	0.0727878
Tyr
Concentration (µM)	Peak Area		Concentration (µM)	Peak Area		Concentration (µM)	Peak Area		Concentration (µM)	Peak Area		Concentration (µM)	Peak Area		Concentration (µM)	Peak Area		Concentration (µM)	Peak Area		Concentration (µM)	Peak Area
0.78125	0.00418492		0.78125	0.00409182		0.78125	0.00388328		0.78125	0.00419972		0.78125	0.0039581		0.78125	0.00367575		0.78125	0.00360068		0.78125	0.00478375
1.5625	0.00808406		1.5625	0.00811339		1.5625	0.00764176		1.5625	0.00781418		1.5625	0.00793077		1.5625	0.00710944		1.5625	0.00695217		1.5625	0.00901642
3.125	0.0160929		3.125	0.0157735		3.125	0.0156302		3.125	0.0158652		3.125	0.0154079		3.125	0.0141846		3.125	0.0135409		3.125	0.0169864
6.25	0.0316414		6.25	0.031268		6.25	0.030664		6.25	0.0305402		6.25	0.0308039		6.25	0.0271114		6.25	0.0264009		6.25	0.0334642
12.5	0.0632338		12.5	0.0595033		12.5	0.0593128		12.5	0.0614024		12.5	0.0603598		12.5	0.0524595		12.5	0.0527182		12.5	0.0645111
25	0.124657		25	0.117763		25	0.119324		25	0.119079		25	0.119892		25	0.103776		25	0.10322		25	0.128675
50	0.243273		50	0.239512		50	0.231879		50	0.229133		50	0.232392		50	0.208247		50	0.200046		50	0.24452
100	0.484756		100	0.486868		100	0.458415		100	0.459417		100	0.458121		100	0.413691		100	0.397362		100	0.487485
200	0.945922		200	0.923336		200	0.889485		200	0.892272		200	0.898381		200	0.799359		200	0.77287		200	0.955678

## Sheet: Data table 2 calibration
Calculated data -Table 2
Compound	Matrix	Formula	p-value	R²	LOD (µM)	LLOQ (µM)
Kyn	Albumin	y = 15.59x + -0.07	3.04974e-76	0.999133	0.08	0.31
Phe	Albumin	y = 2644.24x + -0.26	3.65198e-60	0.993919	0.39	1.56
Trp	Albumin	y = 8.43x + -0.22	2.98098e-85	0.996376	0.01	0.08
Tyr	Albumin	y = 223.94x + -0.50	3.58786e-76	0.996256	0.08	0.39
Kyn	CDP	y = 16.59x + 0.40	2.04035e-48	0.995356	0.31	0.63
Phe	CDP	y = 2903.90x + 0.60	2.59991e-70	0.996931	0.39	1.56
Trp	CDP	y = 9.17x + 1.92	1.19285e-82	0.997739	0.19	0.78
Tyr	CDP	y = 231.06x + 0.51	1.39946e-84	0.997848	0.08	0.78
Kyn	CDS	y = 16.74x + 0.27	2.69136e-59	0.996644	0.16	0.63
Phe	CDS	y = 2909.80x + 0.75	1.21589e-58	0.998334	0.78	6.25
Trp	CDS	y = 9.12x + 3.46	3.18897e-55	0.997653	0.78	6.25
Tyr	CDS	y = 233.18x + 0.50	7.45129e-81	0.998598	0.39	1.56

## Sheet: Accuracy data
Data for accuracy calculation
					Concentrations (µM) on the different days (1 to 8)
Analyte	Medium	QC sample concentration (µM)		Sample number	1	2	3	4	5	6	7	8
Kyn	albumin	high	15	sample 1	15.0222	14.4698	14.8932	15.0907	14.1669	15.0639	14.4169	14.8261
			15	sample 2	15.0029	14.6239	14.1197	15.2766	13.8345	15.0474	14.1792	14.7514
		low	1.5	sample 1	1.37515	1.43795	1.44806	1.43691	1.42481	1.50946	1.44161	1.58221
			1.5	sample 2	1.49185	1.47825	1.42408	1.52677	1.35159	1.54289	1.43817	1.47737
	CDS	high	15	sample 1	15.2499	15.3118	15.3935	15.3181	15.966	14.9871	14.7787	15.5274
			15	sample 2	15.5677	14.9312	15.5611	15.188	15.6132	15.1352	14.9092	15.4925
		low	1.5	sample 1	1.56174	1.32954	1.64864	1.62555	1.67823	1.59473	1.6148	1.70329
			1.5	sample 2	1.5834	1.38959	1.53031	1.61307	1.65745	1.6647	1.62439	1.6448
	CDP	high	15	sample 1	14.8049	14.6061	15.2886	15.3228	14.9341	15.8554	14.8915	15.1481
			15	sample 2	14.9715	14.4079	15.7924	14.8558	15.1742	16.121	14.9083	15.6078
		low	1.5	sample 1	1.61206	1.83285	1.60449	1.57217	1.5518	1.85463	1.64071	1.60147
			1.5	sample 2	1.5967	1.63732	1.62896	1.53732	1.37647	2.00804	1.74324	1.80493
Tyr	albumin	high	150	sample 1	145.492	148.157	149.831	149.987	143.763	150.274	143.03	146.098
			150	sample 2	144.825	150.13	142.75	152.566	140.016	149.357	141.298	144.698
		low	15	sample 1	14.2169	14.851	14.7806	14.6979	14.0045	15.194	14.7932	15.1064
			15	sample 2	14.8647	14.9073	14.4903	15.0168	13.8915	14.7867	14.5448	14.4842
	CDS	high	150	sample 1	154.062	157.734	147.434	154.415	161.422	147.372	150.043	146.693
			150	sample 2	155.19	153.554	149.852	154.487	158.724	148.068	150.444	147.657
		low	15	sample 1	15.5249	16.5036	16.1712	16.9144	17.3329	16.9813	16.4499	16.4108
			15	sample 2	15.1385	15.5616	15.8746	16.4082	17.0526	16.5832	16.2302	16.945
	CDP	high	150	sample 1	145.43	147.211	145.57	150.333	148.752	153.142	147.185	135.655
			150	sample 2	146.065	143.755	150.906	145.871	149.731	156.052	146.712	140.965
		low	15	sample 1	15.0527	16.1641	15.9067	15.5976	15.4063	17.0682	16.6824	15.388
			15	sample 2	15.3533	16.0233	16.559	15.3959	15.2244	17.533	16.6596	14.9008
Trp	albumin	high	150	sample 1	150.545	151.215	153.296	156.45	150.951	153.067	145.687	146.905
			150	sample 2	150.195	153.094	145.775	158.587	146.139	152.599	144.303	146.542
		low	15	sample 1	14.4206	15.0624	15.1411	15.4091	14.7825	15.5258	15.0312	15.2873
			15	sample 2	14.9552	14.9533	14.9365	15.7993	14.2101	15.1258	14.8008	14.7273
	CDS	high	150	sample 1	149.898	153.359	148.683	152.691	157.004	141.75	145.609	144.324
			150	sample 2	150.54	149.388	150.539	152.023	154.585	142.687	146.283	145.417
		low	15	sample 1	16.323	17.4777	17.3069	18.0979	18.5881	17.5064	17.6818	17.5386
			15	sample 2	16.0418	16.7435	17.0318	17.686	18.377	17.2188	17.4906	18.0375
	CDP	high	150	sample 1	142.736	145.098	147.464	150.126	146.318	148.065	145.31	135.647
			150	sample 2	144.854	142.264	152.736	145.845	147.715	150.383	145.312	140.625
		low	15	sample 1	14.79	15.8745	16.2132	15.4141	14.7816	16.3127	16.2636	15.1328
			15	sample 2	15.3174	15.7491	16.8015	15.308	14.3019	16.6419	16.283	14.8484
Phe	albumin	high	150	sample 1	151.923	149.049	149.311	147.945	144.008	154.168	144.704	151.904
			150	sample 2	151.731	150.81	142.682	150.126	139.091	153.134	143.165	150.244
		low	15	sample 1	14.5167	14.8972	14.5083	14.2667	13.6208	15.3496	14.9197	14.8088
			15	sample 2	15.1738	14.7604	14.0935	14.5396	13.5196	14.6613	14.5235	14.9789
	CDS	high	150	sample 1	150.187	158.251	155.192	154.216	158.406	142.07	148.614	138.052
			150	sample 2	151.264	153.667	157.525	153.201	155.822	142.943	148.88	140.293
		low	15	sample 1	15.2176	16.5493	17.436	17.2889	17.8677	16.7097	16.4746	15.8187
			15	sample 2	14.7006	15.911	16.8841	16.9239	17.5928	16.3107	16.4982	15.7058
	CDP	high	150	sample 1	141.848	147.525	152.926	150.649	146.465	148.052	154.207	131.477
			150	sample 2	143.797	145.118	158.88	145.919	147.777	151.322	152.97	136.66
		low	15	sample 1	15.1382	16.9875	16.9069	15.7291	14.4795	17.0277	17.2254	15.0367
			15	sample 2	15.7423	16.5305	18.1561	15.9943	14.6371	17.6294	16.9783	14.8404

## Sheet: Data table 3 accuracy
Calculated data - Table 3
Compound	Concentration	Matrix	Repeatability Standard Deviation (RSDr)	Between-day intra-laboratory precision (RSDt)	Bias [%]	Lower limit of the 95% ß-tolerance interval (Lu)	Upper limit of the 95% ß-tolerance interval (Lo)
Kyn	1.5	Albumin	3.479	4.137	-2.554	-12.012	6.905
Kyn	15	Albumin	1.552	2.997	-2.173	-9.346	5
Phe	15	Albumin	2.006	3.537	-2.859	-11.261	5.543
Phe	150	Albumin	1.528	3.012	-1.084	-8.306	6.139
Trp	15	Albumin	1.932	2.67	0.07	-6.126	6.266
Trp	150	Albumin	1.579	2.825	0.223	-6.498	6.943
Tyr	15	Albumin	1.895	2.586	-2.237	-8.23	3.755
Tyr	150	Albumin	1.537	2.602	-2.405	-8.563	3.753
Kyn	1.5	CDP	5.754	9.332	10.846	-11.156	32.849
Kyn	15	CDP	1.545	3.205	1.121	-6.591	8.833
Phe	15	CDP	2.533	7.285	7.933	-9.925	25.791
Phe	150	CDP	1.766	4.733	-1.85	-13.416	9.715
Trp	15	CDP	1.656	4.937	4.181	-7.939	16.3
Trp	150	CDP	1.635	2.885	-2.896	-9.751	3.959
Tyr	15	CDP	1.618	5.027	6.215	-6.145	18.575
Tyr	150	CDP	1.688	3.315	-1.944	-9.889	6
Kyn	1.5	CDS	2.585	6.536	6.101	-9.822	22.024
Kyn	15	CDS	1.102	2.103	2.054	-2.974	7.083
Phe	15	CDS	1.768	5.426	9.954	-3.381	23.289
Phe	150	CDS	1.066	4.509	0.358	-10.828	11.543
Trp	15	CDS	1.619	4.042	16.311	6.47	26.153
Trp	150	CDS	0.895	3.038	-0.634	-8.126	6.858
Tyr	15	CDS	2.132	3.837	9.201	0.069	18.334
Tyr	150	CDS	0.949	3.077	1.548	-6.03	9.126

## Sheet: Data table 4 precision
Data Table 4
				Measured concentrations in µM				Measured concentrations in µM				Average of sample 1 and 2
Kyn	QC sample concentration (µM)		sample number	Innstrument 1 Day 1 -3				External lab	Innstrument 2	Diff Operator		Innstrument 1	External lab	Innstrument 2	Diff Operator
	low	1.5	sample 1	1.37515	1.43795	1.44806		1.2306	1.42419	1.37994		1.44256	1.25424	1.49075	1.37943
			sample 2	1.49185	1.47825	1.42408		1.27787	1.55731	1.37892
	high	15	sample 1	15.0222	14.4698	14.8932		15.1546	13.6426	13.7241		14.6886	15.4774	14.0569	13.726
			sample 2	15.0029	14.6239	14.1197		15.8002	14.4713	13.728
Trp	QC sample concentration (µM)		sample number					External lab	Innstrument 2	Diff Operator		Innstrument 1	External lab	Innstrument 2	Diff Operator
	low	15	sample 1	14.4206	15.0624	15.1411		15.072	14.8152	14.0633		14.9115	14.9683	14.8753	14.1487
			sample 2	14.9552	14.9533	14.9365		14.8646	14.9355	14.2341
	high	150	sample 1	150.545	151.215	153.296		151.181	145.694	140.231		150.687	150.066	149.348	140.375
			sample 2	150.195	153.094	145.775		148.951	153.001	140.52
Tyr	QC sample concentration (µM)		sample number					External lab	Innstrument 2	Diff Operator		Innstrument 1	External lab	Innstrument 2	Diff Operator
	low	15	sample 1	14.2169	14.851	14.7806		14.0555	13.6578	13.7167		14.6851	14.1921	13.666	13.8209
			sample 2	14.8647	14.9073	14.4903		14.3287	13.6742	13.925
	high	150	sample 1	145.492	148.157	149.831		141.82	137.282	137.003		146.864	144.27	140.653	136.776
			sample 2	144.825	150.13	142.75		146.719	144.024	136.549
Phe	QC sample concentration (µM)		sample number					External lab	Innstrument 2	Diff Operator		Innstrument 1	External lab	Innstrument 2	Diff Operator
	low	15	sample 1	14.5167	14.8972	14.5083		14.0215	13.9345	13.7279		14.6583	14.1342	14.1116	13.8584
			sample 2	15.1738	14.7604	14.0935		14.247	14.2888	13.9888
	high	150	sample 1	151.923	149.049	149.311		142.393	138.977	138.036		149.251	146.367	142.744	138.037
			sample 2	151.731	150.81	142.682		150.341	146.511	138.038

## Sheet: Processed sample stability
Processed sample stability - Table S1
	Control samples		Measured peak area						Control samples	Normalized peak area to NT peak area						Control samples	Peak area ratio of timepoint 660 to 0 in %
Time in min	Concentration (µM)	Sample numer	Kyn	NT	Phe	Trp	Tyr		Concentration (µM)	Time in min	Kyn	Phe	Trp	Tyr		Concentration (µM)	Kyn	Phe	Trp	Tyr
0	20 (2 for Kyn)	1	5.8194	47.8886	0.3885	117.194	5.1562		20 (2 for Kyn)	0	0.12152	0.00811258	2.44721	0.107671		20 (2 for Kyn)	98.4796	106.333	103.915	103.308
12		2	5.2856	47.5783	0.394	116.403	5.158			12	0.111093	0.00828109	2.44655	0.108411		150 (15 for Kyn)	101.228	105.974	104.353	104.353
14		3	5.6929	47.608	0.3913	116.644	5.1641			14	0.119579	0.00821921	2.4501	0.108471
0	150 (15 for Kyn)	1	46.1551	47.8926	3.0289	914.174	38.458			636	0.106577	0.00860732	2.53941	0.110769
12		2	45.9463	47.295	3.0551	916.152	38.7106			648	0.117434	0.00863992	2.52446	0.11054
14		3	45.6416	46.8373	3.0605	918.912	38.7519			660	0.119672	0.00862633	2.54301	0.111233
636	20 (2 for Kyn)	1	5.0903	47.7617	0.4111	121.287	5.2905
648		2	5.57	47.431	0.4098	119.738	5.243		150 (15 for Kyn)	0	0.963721	0.0632436	19.088	19.088
660		3	5.6851	47.5057	0.4098	120.808	5.2842			12	0.971483	0.0645967	19.371	19.371
636	150 (15 for Kyn)	1	44.9559	48.0697	3.1332	937.418	39.0913			14	0.974471	0.0653432	19.6192	19.6192
648		2	46.1393	48.1933	3.182	955.286	39.6771			636	0.935223	0.0651804	19.5012	19.5012
660		3	45.7838	46.9311	3.1454	934.813	39.1069			648	0.95738	0.0660258	19.822	19.822
										660	0.975554	0.0670217	19.9188	19.9188

## Sheet: FreezeThaw stability
Data for Freeze thaw stability - Table S2
Normalized peak area to NT peak area								Mean of sample 1-6							Control samples	Peak area ratio of 3x frozen samples in comparison to ctrl in %
Freeze/Thaw cycles	Concentration (µM)	Sample number	Kyn	Phe	Trp	Tyr		Freeze/Thaw cycles	Concentration (µM)	Kyn	Phe	Trp	Tyr		Concentration (µM)	Kyn	Phe	Trp	Tyr
1 Cycle	2 (0.2 for Kyn)	1	0.0180593	0.000771403	0.227929	0.0100853		1	2 (0.2 for Kyn)	0.0188494	0.000792478	0.230349	0.0103034		2 (0.2 for Kyn)	101.363	102.606	100.308	100.245
		2	0.0185259	0.000800383	0.231337	0.0104657			150 (15 for Kyn)	0.946053	0.0549617	16.0824	0.688845		150 (15 for Kyn)	100.479	100.052	99.7495	100.026
		3	0.0187816	0.000747232	0.229107	0.0103736		3	2 (0.2 for Kyn)	0.0191063	0.000813128	0.231057	0.0103286
		4	0.0200608	0.000802788	0.230046	0.0101062			150 (15 for Kyn)	0.950584	0.05499	16.0421	0.689026
		5	0.0192971	0.000774119	0.231115	0.0102592
		6	0.018372	0.000858945	0.232558	0.0105301
	150 (15 for Kyn)	1	0.953605	0.0555439	16.2193	0.693528
		2	0.978507	0.0570328	16.6655	0.716237
		3	0.945024	0.0548502	16.0333	0.688906
		4	0.923942	0.0539155	15.7561	0.674525
		5	0.926892	0.0534651	15.6821	0.672113
		6	0.948348	0.0549628	16.1382	0.68776
3 Cycles	2 (0.2 for Kyn)	1	0.0193043	0.000784692	0.230993	0.0103266
		2	0.0184619	0.000833136	0.225521	0.009966
		3	0.0183827	0.000848673	0.231785	0.0102949
		4	0.0222796	0.000849077	0.235131	0.0104597
		5	0.0187343	0.000760362	0.232762	0.0104896
		6	0.0174749	0.00080283	0.23015	0.0104347
	150 (15 for Kyn)	1	0.985584	0.0563751	16.4692	0.706763
		2	0.955413	0.0552909	16.17	0.691593
		3	0.962892	0.0556813	16.2507	0.697469
		4	0.959737	0.0554626	16.1468	0.696725
		5	0.930752	0.0544558	15.8734	0.682158
		6	0.909124	0.0526744	15.3427	0.659448

## Sheet: Interlaboratory comparison
Interlaboratory comparison - Figure 3 and 4
		Reference laboratory (instrument 1)					External laboratory 1					External laboratory 2
Sample no.		Kyn [µM]	Trp [µM]	Phe [µM]	Tyr [µM]		Kyn [µM]	Trp [µM]	Phe [µM]	Tyr [µM]		Phe [µM]	Tyr [µM]
1		2.87603	73.0332	118.718	84.0894		3.23247	75.3945	132.283	106.145
2		2.04838	68.3194	115.968	86.5117		2.28293	72.247	124.738	104.585
3		4.25979	64.4796	142.848	83.1625		4.60832	67.9825	151.317	100.675
4		2.19543	79.8129	134.134	102.161		2.57772	81.7201	145.711	131.64
5		2.07171	80.9975	109.215	88.2826		2.46645	84.2652	125.233	102.14
6		3.10847	92.6015	127.499	110.751		2.98167	94.701	137.862	137.29
7		3.39394	86.996	116.03	77.9735		3.84887	81.0775	124.937	86.3103
8		2.14689	82.9669	123.472	83.023		2.14957	83.4756	131.286	92.6461
9		2.19837	87.5856	129.172	91.766		2.17421	84.3627	132.183	99.7379
10		3.87862	73.3271	125.574	88.1742		4.27802	76.8802	139.005	101.999
11		2.87749	63.388	137.636	60.0695		3.26009	69.9511	152.332	65.4302
12		1.99183	70.7334	130.2	75.7875		2.41568	75.3708	146.895	103.05
13		1.48582	68.6483	114.489	68.6277		1.48404	72.592	125.294	86.7811
14		2.08447	63.5662	108.823	75.1994		2.49959	64.2752	117.874	84.9133
15		2.50134	79.21	125.205	90.3678		3.02605	79.0374	134.497	103.063
16		2.35171	72.0001	152.22	116.169		2.85587	74.2316	165.213	133.99
17		2.37648	75.5983	115.497	87.8219		2.80803	77.7996	132.217	107.417
18		2.98123	85.4602	132.4	92.3629		3.53638	89.544	150.132	107.063		115.05	88.454
19		2.59914	55.8156	99.5876	71.9142		2.99141	61.4343	116.518	88.3616		89.131	70.521
20		1.73129	59.9248	120.239	68.8612		2.10553	61.9065	132.082	80.7488		111.416	69.849
21		1.97746	72.9217	133.611	75.8292		2.4546	73.2542	144.135	94.7395		115.057	71.139
22		1.69584	51.58	119.573	68.6877		1.91118	55.9794	132.204	82.9245		118.939	74.021
23		2.26254	64.3734	107.711	69.1544		2.39868	66.8883	118.226	81.8576		91.813	69.346
24		2.06384	83.4888	113.105	67.4889		2.36129	86.567	124.454	77.0608		91.896	59.175
25		2.34486	78.2049	109.386	96.3821		2.93641	81.9294	121.25	112.254		97.193	100.02
26		2.30801	67.0587	103.505	67.5642		2.53002	69.5878	112.833	77.4338		101.308	72.795
27		3.22786	78.8958	112.726	76.8468		3.56508	81.2198	125.473	86.7649		99.946	79.49
28		2.31262	78.3171	116.79	79.1448		2.6316	80.7585	126.69	89.3005
29		2.04668	82.0142	138.246	78.759		2.15087	84.4526	152.295	94.4531
30		1.48335	70.511	115.599	91.1649		1.55211	75.1183	129.685	110.614
31		1.88927	70.1857	104.499	85.9636		1.9107	72.8344	116.033	99.8525
32		2.6481	66.4209	127.447	81.4647		3.06831	68.6036	136.391	93.2873
33		2.08608	54.5389	125.731	68.2297		2.87023	65.8083	154.007	92.8928
34		1.6241	63.1381	104.654	51.5032		2.78109	84.9322	149.047	81.4601
35		2.02924	49.364	112.15	67.8132		2.55213	53.7561	124.801	82.0083
36		2.63581	72.1156	115.917	78.3413		3.26622	77.8099	130.274	96.7919
37		1.97422	80.155	124.033	100.658		2.74783	85.0533	137.527	121.165
38		1.97913	66.4615	125.565	89.7534		2.35549	71.3497	135.123	107.275
39		2.8483	91.1116	128.977	94.0907		3.81527	99.3615	145.969	114.959
40		2.18797	71.7858	126.857	87.4755		2.8135	82.1561	149.675	108.064
41		1.71568	58.1755	105.346	65.7185		2.72515	66.201	123.79	82.9711
42		1.8002	58.0593	114.726	61.7501		1.94549	65.198	136.244	77.9134
43		2.44929	72.2601	129.641	85.3709		2.57375	71.7055	135.924	98.2775

[truncated: 2 more sheets: Recovery, Extraction efficiency]
